# Supplementary material for: Biogenic Selenium Nanoparticles from Food-Grade Pediococcus acidilactici JD-21: Selenite Bioreduction, Enhanced Probiotic Traits, and Antioxidant Protection
Source: Foods. 2026 Jul 9;15(14):2440. doi: 10.3390/foods15142440 (PMC13409270; doi:10.3390/foods15142440)
Supplement: Supplementary file 1 [file foods-15-02440-s001.zip]

Archive with 1 entries (1 files):
- foods-4377984-supplementary.pdf
